# Supplementary material for: Identification of PANoptosis-related genes in lung cancer and investigation of their role mechanisms in the immune microenvironment
Source: Discov Oncol. 2026 Feb 28;17:536. doi: 10.1007/s12672-026-04739-1 (PMC13057117; doi:10.1007/s12672-026-04739-1)
Supplement: Supplementary file 1 — Supplementary Material 1. Fig.1 Demonstration of Batch Correction Effects on Lung Cancer DataA. Principal Component Analysis of Data Before Batch Correction. B. Principal Component Analysis of Data After Batch Correction [file 12672_2026_4739_MOESM1_ESM.xlsx]

## Sheet: Sheet1
		Sequence (5' -> 3')
CAV1	Forward Primer	GCGACCCTAAACACCTCAAC
	Reverse Primer	ATGCCGTCAAAACTGTGTGTC
CHMP4B	Forward Primer	AGAAGCACGGCACCAAAAAC
	Reverse Primer	GCTGGAACTCGATGGTTGATAAT
IL3RA	Forward Primer	ACGAAGGAAGATCCAAACCCA
	Reverse Primer	GCATAGAATAGTCGGCGTCTTTA
IRAK1	Forward Primer	GCACCCACAACTTCTCGGAG
	Reverse Primer	CACCGTGTTCCTCATCACCG
NOTCH1	Forward Primer	GAGGCGTGGCAGACTATGC
	Reverse Primer	CTTGTACTCCGTCAGCGTGA
PDK4	Forward Primer	GGAGCATTTCTCGCGCTACA
	Reverse Primer	ACAGGCAATTCTTGTCGCAAA
SFN	Forward Primer	TGACGACAAGAAGCGCATCAT
	Reverse Primer	GTAGTGGAAGACGGAAAAGTTCA
GAPDH	Forward Primer	GGAGCGAGATCCCTCCAAAAT
	Reverse Primer	GGCTGTTGTCATACTTCTCATGG
